# Supplementary material for: The Prevalence of Anatomical Variations of the Median Nerve in the Carpal Tunnel: A Systematic Review and Meta-Analysis
Source: PLoS One. 2015 Aug 25;10(8):e0136477. doi: 10.1371/journal.pone.0136477 (PMC4549253; doi:10.1371/journal.pone.0136477)
Supplement: S1 Table — (XLSX) [file pone.0136477.s002.xlsx]

## Sheet: Lanz Group 1 Cadaveric 
Study name	Continent	Country	n=	Extraligamentous	Subligamentous	Transligamentous
Agarwal 2014	Asia	India	52	19	11	22
Alizadeh 2006	Asia	Iran	60	36	17	7
Falconer 1985	North America	USA	10	3	1	6
Kozin	North America	USA	101	94	0	7
Alp 2005	Europe	Turkey	141	121	20	0
Caetano 2006	South America	Brazil	30	25	4	1
Mizia 2012	Europe	Poland	60	47	12	1
Mumford 1986	North America	USA	20	16	0	4
Olave 1996	South America	Brazil	59	48	11	0
Ozcanli 2009	Europe	Turkey	30	18	10	2
Pereira 2013	South America	Brazil	20	18	2	0
Raviprasanna 2014	Asia	India	50	40	10	0
Sacks 2006	North America	USA	48	44	0	4
Samarakoon 2014	Asia	Sri Lanka	26	22	1	3
Senanayake 2009	Asia	Sri Lanka	60	53	7	0
Steinberg 1998	Asia	Israel	46	33	0	13
Tountas 1987	North America	USA	92	75	9	8
Perneczky 1980	Europe	Austria	163	83	38	42
Siverhus 1989	North America	USA	72	62	0	10
Poisel 1974	Europe	Germany	100	46	31	23

## Sheet: Lanz Group 1 Intraoperative
Study name	Continent	Country	n=	Extraligamentous	Subligamentous	Transligamentous
Al-Qattan 2010	Asia	Saudi Arabia	99	56	34	9
Ahn 2000	Asia	South Korea	354	340	10	4
Eskandari 2005	Europe	Turkey	37	18	8	11
Green 2008	North America	USA	1400	299	1043	58
Hurwitz 1996	Europe	Switzerland	80	44	23	13
Tountas 1987 (prospective)	North America	USA	286	272	8	6

## Sheet: Lanz Group 2 Cadaveric
Study name	Continent	Country	n=	Accessory Branch Distal to the Carpal Tunnel
Agarwal 2014	Asia	India	52	2
Alizadeh 2006	Asia	Iran	60	11
Barbe 2005	North America	USA	75	0
Falconer 1984	North America	USA	10	2
Tountas 1987	North America	USA	92	2
Perneczky 1980	Europe	Austria	163	8

## Sheet: Lanz Group 2 Intraoperative
Study name	Continent	Country	n=	Accessory Branch Distal to the Carpal Tunnel
Lanz 1977	Europe	Germany	246	18
Tountas 1987 (prospective)	North America	USA	286	2

## Sheet: Lanz Group 3 Cadaveric
Study name	Continent	Country	n=	High Dvision of the Median Nerve	PMA
Agarwal 2014	Asia	India	52	6	2
Barbe 2005	North America	USA	75	2	1
Mackinnon 1988	North America	Canada	50	1
Olave 1996	South America	Brazil	60	1

## Sheet: Lanz Group 3 Intraoperative
Study name	Continent	Country	n=	High Dvision of the Median Nerve	PMA
Ahn 2000	Asia	Korea	354	1	1
Lanz 1977	Europe	Germany	246	7	5
Tountas 1987 (prospective)	North America	USA	286	6	5

## Sheet: Lanz Group 4 Cadaveric
Study name	Continent	Country	n=	Accessory Branches Proximal to the Carpal Tunnel
Agarwal 2014	Asia	India	52	1
Alizadeh 2006	Asia	Iran	60	11
Barbe 2005	North America	USA	75	0
Falconer 1984	North America	USA	10	0
Tountas 1987	North America	USA	92	0

## Sheet: Lanz Group 4 Intraoperative
Study name	Continent	Country	n=	Accessory Branches Proximal to the Carpal Tunnel
Lanz 1977	Europe	Germany	246	4
Tountas 1987 (prospective)	North America	USA	286	6

## Sheet: SideofBranching Cadaveric
Study name	Continent	Country	n=	Radial Side	Palmar (Anterior) Side	Radial + Palmar	Ulnar Side
Alizadeh 2006	Asia	Iran	60			53	7
Kozin 1998	North America	USA	101	60	41	101	0
Caetano 2006	South America	Brazil	30	21	6	27	3
Mackinnon 1988	North America	Canada	50	39	11	50	0
Mizia 2012	Europe	Poland	60	52	6	58	2
Mumford 1986	North America	USA	20	0	20	20	0
Planitzer 2013	Europe	Germany	21	15	3	18	3
Sacks 2006	North America	USA	48			48	0
Tountas 1987	North America	USA	92	92	0	92	0
Perneczky 1980	Europe	Austria	163			160	3

## Sheet: SideofBranching Intraoperative
Study name	Continent	Country	n=	Radial Side	Palmar (Anterior) Side	Radial + Palmar	Ulnar Side
Ahn 2000	Asia	South Korea	352	287	61	348	4
Eskandari 2005	Europe	Turkey	37			37	0
Hurwitz 1996	Europe	Switzerland	74	63	10	73	1
Tountas 1987 (prospective)	North America	USA	286	264	17	281	5

[truncated: 4 more sheets: HyperthrophicTM Incidence, HyperthrophicTM, NonHyperthrophicTM, ComparisonBtwnHand Lanz G1]
